# Supplementary material for: Preferred Place of End-of-Life Care Based on Clinical Scenario: A Cross-Sectional Study of a General Japanese Population
Source: Healthcare (Basel). 2023 Jan 31;11(3):406. doi: 10.3390/healthcare11030406 (PMC9914905; doi:10.3390/healthcare11030406)
Supplement: Supplementary file 1 [file healthcare-11-00406-s001.zip]

Archive with 1 entries (1 files):
- healthcare-2159133-supplementary.pdf
